# Supplementary material for: Phenotypic and genomic comparisons of highly vancomycin-resistant Staphylococcus aureus strains developed from multiple clinical MRSA strains by in vitro mutagenesis
Source: Sci Rep. 2015 Nov 25;5:17092. doi: 10.1038/srep17092 (PMC4658547; doi:10.1038/srep17092)
Supplement: Supplementary Dataset 1 [file srep17092-s2.xls]

## Sheet: all
Supplemental Table S4. Mutation frequencies among the functional categories of genes in VCM-resistant strains. Whole genome sequences of the VCM-resistant strains were compared with each parent strain, and mutation frequency (%) of the genes categorized into each cluster of orthologous group (COG) is shown. Cells in the table are colored red, yellow, green, or blue in order of increasing mutation…
COG	Definition of COG category	VR1 (MIC=8)	VR2 (MIC=8)	VR5 (MIC=8)	VR8 (MIC=16)	VR3 (MIC=32)	VR4 (MIC=32)	VR7 (MIC=32)	VR-RN (MIC=32)	low MIC group (VR1,2,5)	high MIC group (VR3,4,7,RN)	All strains
J	Translation, ribosomal structure and biogenesis	6.94444	6.25	2.89855	10	2.47934	5.12821	5.68182	6.32911	5.42986	4.81928	4.86957
A	RNA processing and modification	0	0	0	0	0	0	0	0	0	0	0.173913
K	Transcription	6.94444	5	4.34783	2	5.78512	7.69231	3.97727	3.79747	5.42986	4.81928	4.17391
L	Replication, recombination and repair	4.16667	6.25	4.34783	4	2.47934	5.12821	5.68182	3.79747	4.97738	4.33735	4.69565
B	Chromatin structure and dynamics	0	0	0	0	0	0	0	0	0	0	0
D	Cell cycle control, cell division, chromosome partitioning	1.38889	2.5	2.89855	0	2.47934	2.5641	1.13636	2.53165	2.26244	1.92771	1.91304
Y	Nuclear structure	0	0	0	0	0	0	0	0	0	0	0.173913
V	Defense mechanisms	1.38889	2.5	2.89855	0	2.47934	0	1.13636	3.79747	2.26244	1.92771	2.08696
T	Signal transduction mechanisms	2.77778	2.5	1.44928	2	2.47934	10.2564	4.54545	5.06329	2.26244	4.57831	3.13043
M	Cell wall/membrane/envelope biogenesis	5.55556	6.25	0	6	3.30579	7.69231	3.97727	3.79747	4.0724	4.09639	4.34783
N	Cell motility	0	1.25	0	0	0.826446	0	0	0	0.452489	0.240964	0.173913
Z	Cytoskeleton	0	0	0	0	0	0	0	0	0	0	0
W	Extracellular structures	0	1.25	0	0	0.826446	0	0	0	0.452489	0.240964	0.173913
U	Intracellular trafficking, secretion, and vesicular transport	1.38889	2.5	0	0	1.65289	0	0	1.26582	1.35747	0.722892	0.869565
O	Posttranslational modification, protein turnover, chaperones	4.16667	5	4.34783	2	4.13223	0	3.40909	2.53165	4.52489	3.13253	3.65217
X	Mobilome: prophages, transposons	1.38889	1.25	1.44928	0	0.826446	0	0	0	1.35747	0.240964	0.695652
C	Energy production and conversion	2.77778	5	1.44928	6	4.13223	5.12821	5.11364	8.86076	3.16742	5.54217	4.86957
G	Carbohydrate transport and metabolism	6.94444	2.5	2.89855	2	2.47934	0	5.68182	7.59494	4.0724	4.57831	4.86957
E	Amino acid transport and metabolism	11.1111	7.5	4.34783	4	8.26446	5.12821	8.52273	8.86076	7.69231	8.19277	8.17391
F	Nucleotide transport and metabolism	4.16667	2.5	5.7971	2	2.47934	2.5641	2.84091	1.26582	4.0724	2.40964	2.95652
H	Coenzyme transport and metabolism	8.33333	5	1.44928	4	3.30579	5.12821	3.97727	0	4.97738	3.13253	3.82609
I	Lipid transport and metabolism	1.38889	0	4.34783	2	1.65289	5.12821	0.568182	1.26582	1.80995	1.44578	1.91304
P	Inorganic ion transport and metabolism	4.16667	1.25	4.34783	8	3.30579	5.12821	5.11364	10.1266	3.16742	5.54217	5.04348
Q	Secondary metabolites biosynthesis, transport and catabolism	1.38889	0	1.44928	2	0.826446	0	0	1.26582	0.904977	0.481928	0.869565
R	General function prediction only	5.55556	2.5	2.89855	4	1.65289	2.5641	4.54545	3.79747	3.61991	3.37349	3.65217
S	Function unknown	1.38889	0	4.34783	0	2.47934	0	0.568182	1.26582	1.80995	1.20482	1.3913
N/A	No COG number	16.6667	31.25	42.029	40	39.6694	30.7692	33.5227	22.7848	29.8643	33.012	31.3043
