# Supplementary material for: Phenotypic and genomic comparisons of highly vancomycin-resistant Staphylococcus aureus strains developed from multiple clinical MRSA strains by in vitro mutagenesis
Source: Sci Rep. 2015 Nov 25;5:17092. doi: 10.1038/srep17092 (PMC4658547; doi:10.1038/srep17092)
Supplement: Supplementary Dataset 2 [file srep17092-s3.xls]

## Sheet: Sheet1
Supplemental Table S5. Mutation sites in intermediate strains isolated during EMS/VCM selection originating from MR3. Mutations in intermediate strains detected after comparison with the parent MR3 strain are shown as diamonds.
Gene ID	Gene name	Amino acid change	VR3-EMS3	VR3-EMS4	VR3-EMS5	VR3-EMS6	VR3-EMS7	VR3-EMS8	VR3-EMS9	VR3-EMS10	VR3-EMS11	VR3-EMS12	VR3-EMS13	VR3-EMS14	VR3-EMS15	VR3-EMS16	Predicted function
SA0013		Ser196Leu		◊	◊	◊	◊	◊	◊	◊	◊	◊	◊	◊	◊	◊	hypothetical protein
SA0044		Met259Ile		◊	◊	◊	◊	◊	◊	◊	◊	◊	◊	◊	◊	◊	hypothetical protein
SA0276		Arg498Lys		◊	◊	◊	◊	◊	◊	◊	◊	◊	◊	◊	◊	◊	conserved hypothetical protein, similar to diarrheal toxin
SA0457	gcaD	Ala421Thr		◊	◊	◊	◊	◊	◊	◊	◊	◊	◊	◊	◊	◊	hypothetical protein
SA0500	rpoB	Leu1083Phe		◊	◊	◊	◊	◊	◊	◊	◊	◊	◊	◊	◊	◊	DNA-directed RNA polymerase beta subunit
SA0515		Ser17Phe		◊	◊	◊	◊	◊	◊	◊	◊	◊	◊	◊	◊	◊	hypothetical protein, similar to deoxypurine kinase
SA1025	mraY	Val65Met		◊	◊	◊	◊	◊	◊	◊	◊	◊	◊	◊	◊	◊	phospho-N-muramic acid-pentapeptide translocase
SA1060		Val228Ile		◊	◊	◊	◊	◊	◊	◊	◊	◊	◊	◊	◊	◊	hypothetical protein, similar to RNA-binding Sun protein
SA1457	hisS	Glu28Lys		◊	◊	◊	◊	◊	◊	◊	◊	◊	◊	◊	◊	◊	histidyl-tRNA synthetase
SA1584		His67Tyr		◊	◊	◊	◊	◊	◊	◊	◊	◊	◊	◊	◊	◊	lysophospholipase homolog
SA1593		Gly267Glu		◊	◊	◊	◊	◊	◊	◊	◊	◊	◊	◊	◊	◊	hypothetical protein
SA1062		Tyr25_Thr28delinsTyr		◊	◊	◊	◊	◊	◊	◊	◊	◊	◊	◊	◊	◊	hypothetical protein
SA0155	capL	Asp224Asn			◊	◊	◊	◊	◊	◊	◊	◊	◊	◊	◊	◊	capsular polysaccharide synthesis enzyme Cap5L
SA0783		Thr6Ile			◊	◊	◊	◊	◊	◊	◊	◊	◊	◊	◊	◊	hypothetical protein
SA0886		Arg201Lys			◊	◊	◊	◊	◊	◊	◊	◊	◊	◊	◊	◊	hypothetical protein, similar to lactococcin 972 immunity factor
SA0963	pycA	Asp38Asn			◊	◊	◊	◊	◊	◊	◊	◊	◊	◊	◊	◊	pyruvate carboxylase
SA1571		Glu50Lys			◊	◊	◊	◊	◊	◊	◊	◊	◊	◊	◊	◊	D-alanine aminotransferase
SA0473	folB	Arg90Cys						◊	◊	◊	◊	◊	◊	◊	◊	◊	7,8-dihydroneopterin aldolase
SA0614	graR	Arg80Cys						◊	◊	◊	◊	◊	◊	◊	◊	◊	two-component response regulator,graR
SA1027	div1b	Arg170Gln						◊	◊	◊	◊	◊	◊	◊	◊	◊	cell division protein, FtsQ homolog
SA1265		Asp143Asn						◊	◊	◊	◊	◊	◊	◊	◊	◊	hypothetical protein
SA2396		Ala250Ser						◊	◊	◊	◊	◊	◊	◊	◊	◊	basic amino acid/polyamine antiporter, APA family
SA2408	cudT	Gly346Asp						◊	◊	◊	◊	◊	◊	◊	◊	◊	choline transporter
SA0492		Met164Ile								◊	◊	◊	◊	◊	◊	◊	hypothetical protein
SA0601		Gly105Ala								◊	◊	◊	◊	◊	◊	◊	hypothetical protein
SA0678		Ala187Val								◊	◊	◊	◊	◊	◊	◊	hypothetical protein, similar to choline transporter
SA0878		Ala30Thr								◊	◊	◊	◊	◊	◊	◊	toxic anion resistance protein homologue
SA1176		Pro65Ser								◊	◊	◊	◊	◊	◊	◊	hypothetical protein
SA1338	malA	Gly26Ser								◊	◊	◊	◊	◊	◊	◊	alpha-D-1,4-glucosidase
SA1678		His134Tyr								◊	◊	◊	◊	◊	◊	◊	transcription regulator Fur family homolog
SA2027	adk	Glu94Lys								◊	◊	◊	◊	◊	◊	◊	adenylate kinase
SA0189	hsdR	Arg382Cys									◊	◊	◊	◊	◊	◊	probable type I restriction enzyme restriction chain
SA0713	uvrB	Val183Met									◊	◊	◊	◊	◊	◊	excinuclease ABC subunit B
SA1035		Ala158Val									◊	◊	◊	◊	◊	◊	hypothetical protein, similar to cell-divisio initiation protein
SA1069		Gly536Asp									◊	◊	◊	◊	◊	◊	hypothetical protein
SA1577	fmtB	Thr1008Ile									◊	◊	◊	◊	◊	◊	hypothetical protein, similar to FmtB protein
SA2056		Gln627*									◊	◊	◊	◊	◊	◊	hypothetical protein, similar to acriflavin resistance protein
SA2310		Asp41Asn									◊	◊	◊	◊	◊	◊	hypothetical protein
SA0091	plc	Ser60Leu										◊					1-phosphatidylinositol phosphodiesterase precurosr
SA0173		Arg1162Cys										◊					hypothetical protein, similar to surfactin synthetase
SA0247		Glu178Lys										◊					hypothetical protein, similar to teichoic acid biosynthesis protein B
SA0276		Glu1231Lys										◊					conserved hypothetical protein, similar to diarrheal toxin
SA0648		Gln3*										◊					hypothetical protein
SA0838		Gly195Arg										◊					hypothetical protein
SA1127	cinA	Gly273Asp										◊					competence-damage inducible protein cinA
SA1225	lysC	Val290Ile										◊					aspartokinase II
SA1687		Gly148Glu										◊					hypothetical protein, similar to teichoic acid transport protein tagG
SA1863	leuB	Pro117Leu										◊					3-isopropylmalate dehydrogenase
SA1945		Pro77Leu										◊					hypothetical protein, similar to mannnose-6 phospate isomelase pmi
SA1984	asp23	Glu35Lys										◊					alkaline shock protein 23, ASP23
SA2104		Ala175Thr										◊					hypothetical protein, similar to suppressor protein suhB
SA2266		Val223Met										◊					hypothetical protein, similar to oxidoreductase
SA0043		Leu1fs										◊					hypothetical protein
SA0990		Tyr419a420delinsTyr											◊	◊	◊	◊	hypothetical protein
SA0619		Gly232Arg												◊	◊	◊	hypothetical protein, similar to low-affinity inorganic phosphate transporter
SA0029	pre	Met8Ile												◊			plasmid recombination enzyme
SA0039	mecR1	His499Tyr												◊			methicillin resistance protein
SA0095		Gly117Asp												◊			hypothetical protein
SA0107	spa	Thr375Ala												◊			Immunoglobulin G binding protein A precursor
SA0493	secE	Glu16Lys												◊			preprotein translocase subunit
SA0551		Thr468Ile												◊			mercuric reductase homologue
SA0555		Glu22Lys												◊			hypothetical protein
SA0828		Pro1034Leu												◊			hypothetical protein, similar to ATP-dependent nuclease subunit A
SA0946	pdhD	Pro381Leu												◊			dihydrolipoamide dehydrogenase
SA1013		Ser97Phe												◊			carbamate kinase
SA1028	ftsA	Asp141Asn												◊			cell division protein
SA1193	fmtC	Ser829Leu												◊			oxacillin resistance-related FmtC protein
SA1198		Gly112Glu												◊			hypothetical protein, similar to glucanase
SA1246	arlS	Thr14Ile												◊			putative protein histidine kinase ArlS
SA1253	ctpA	Thr50Ile												◊			probable carboxy-terminal processing proteinase ctpA
SA1268	ebhB	Arg265Cys												◊			hypothetical protein
SA1361		Ala183Val												◊			hypothetical protein
SA1498	clpX	Ser55Phe												◊			ATP-dependent protease ATP-binding subunit
SA1848	nrgA	Ala84Val												◊			probabale ammonium transporter
SA1880	kdpB	Pro595Ser												◊			probable potassium-transporting ATPase B chain
SA2088	ureD	Gly81Asp												◊			urease accessory protein UreD
SA2343		Asp41Asn												◊			hypothetical protein
SA2353		Val198Ala												◊			hypothetical protein, similar to secretory antigen precursor SsaA
SA2447		Thr604Ile												◊			hypothetical protein, similar to streptococcal hemagglutinin protein
SA0490		Met218Ile	◊														hypothetical protein, similar to tRNA/rRNA methyltransferase
SA0874		Trp98*	◊														hypothetical protein, similar to multidrug resistance protein-related protein
SA1593		Leu52*	◊														hypothetical protein
SA2290	fnbB	Val405Ile	◊														fibronectin-binding protein homolog
SA1494	hemC	Asp207Tyr			◊												porphobilinogen deaminase
SA1866	ilvA	Ala271Val			◊												threonine dehydratase
SA0090		Met1?				◊											hypothetical protein
SA0100		Ala340Val				◊											hypothetical protein
SA0513		Gly198Asp				◊											hypothetical protein
SA0556		His145Tyr				◊											hypothetical protein
SA0719	trxB	Gly127Asp				◊											thioredoxine reductase
SA0793	dltA	Gly378Ser				◊											D-alanine--D-alanyl carrier protein ligase
SA0909	fmtA	Asp185Asn				◊											FmtA, autolysis and methicillin resistant-related protein
SA1126	pgsA	Gly36Arg				◊											phosphatidylglycerophosphate synthase
SA1388		Leu235Phe				◊											hypothetical protein
SA1537		Ser216Asn				◊											hypothetical protein, similar to thiamine biosynthesis protein ThiI
SA1699		His220Tyr				◊											hypothetical protein, similar to transporter
SA2099		Arg351Cys				◊											hypothetical protein, similar to monooxygenase
SA0067	kdpD	Pro50Leu					◊										hypothetical protein, similar to kdp operon sensor protein
SA0228		Gly238Glu					◊										hypothetical protein
SA0520	sdrD	Glu652Lys					◊										Ser-Asp rich fibrinogen-binding, bone sialoprotein-binding protein
SA0739		Glu84Lys					◊										hypothetical protein
SA0804		Gly365Glu					◊										hypothetical protein
SA1551	sgtA	His16Tyr					◊										probable transglycosylase
SA1575		Thr325Ile					◊										spore cortex protein homolog
SA1737		Ser249Pro					◊										hypothetical protein
SA1980		Gly302Arg					◊										hypothetical protein
SA2158		Val197Ile					◊										hypothetical protein, similar to TpgX protein
SA2354		Ala119Val					◊										hypothetical protein, similar to acyltransferase
SA0276		Met261Ile						◊									conserved hypothetical protein, similar to diarrheal toxin
SA0900	sspB	Asp259Asn						◊									cysteine protease precursor
SA1485	radC	Val180Ile						◊									truncated hypothetical protein, similar to DNA repair protein
SA2206	sbi	Ser145Phe						◊									IgG-binding protein SBI
SA0148	capE	Arg33Cys							◊								capsular polysaccharide synthesis enzyme Cap8E
SA0215		Val145Ile							◊								hypothetical protein, similar to two-component response regulator
SA0578		Ser523Leu							◊								SA0578; Hypothetical protein, similar to NADH dehydrogenase
SA0724		Arg88Lys							◊								hypothetical protein, similar to cell-division inhibitor
SA0781		Ser25Asn							◊								hypothetical protein, similar to 2-nitropropane dioxygenase
SA0836		Ala257Thr							◊								hypothetical protein, similar to transcription regulator LysR family
SA1020		Ser82Leu							◊								hypothetical protein
SA1118		Glu287Lys							◊								hypothetical protein
SA1190	alsT	Pro62Leu							◊								amino acid carrier protein (sodium/alanine symporter)
SA0068	kdpA	Pro278Ser								◊							potassium-transporting ATPase subunit A
SA0093		Pro177Ser								◊							hypothetical protein
SA0246		Arg31Cys								◊							hypotheticl protein, similar to D-xylulose reductase
SA0250	lytS	Val387Met								◊							two-component sensor histidine kinase
SA0317		Gly252Arg								◊							hypothetical protein, similar to dihydroflavonol-4-reductase
SA0813	mnhA	Gly717Ser								◊							Na+/H+ antiporter subunit
SA1004		Gly20Glu								◊							hypothetical protein, similar to fibrinogen-binding protein
SA1069		Ala79Val								◊							hypothetical protein
SAS042	rpmG	Thr48Ile								◊							50S ribosomal protein L33
SA1410	grpE	Gly182Ser								◊							GrpE protein
SA1839		Asp217Asn								◊							hypothetical protein, similar to SdrH
SA2162		Asp304Asn								◊							hypothetical protein, similar to thioredoxin reductase
SA2194		Ser44Leu								◊							hypothetical protein, similar to Zn-binding lipoprotein adcA
SA2232		Ala118Val								◊							2-dehydropantoate 2-reductase
SA2257		Thr38Ile								◊							hypothetical protein
SA2276		Gly137Glu								◊							hypothetical protein
SA2420	phoB	Ala159Val								◊							alkaline phosphatase III precursor
SA0159	capP	Pro251Ser									◊						capsular polysaccharide synthesis enzyme Cap5P
SAS005		Cys15Tyr									◊						hypothetical protein
SA0342		Glu166Lys									◊						acetyl-CoA C-acetyltransferase homologue
SA0400	lpl4	Gly109Glu									◊						hypothetical protein
SA0459	rplY	Gln198*									◊						50S ribosomal protein L25
SA0488	cysS	Arg317His									◊						cysteinyl-tRNA synthetase
SA0495	rplK	Ala21Val									◊						50S ribosomal protein L11
SA0674		Ala171Thr									◊						hypothetical protein, similar to anion-binding protein
SA0796	dltD	Pro284Leu									◊						poly D-alanine transfer protein
SA0916	purE	Met22Ile									◊						hypothetical protein, similar to phosphoribosylaminoimidazole carboxylase PurE
SA0917	purK	Gly249Glu									◊						hypothetical protein
SA1018		Ser63Phe									◊						hypothetical protein
SA1177	tkt	Ala378Val									◊						transketolase
SA1198		Arg167His									◊						hypothetical protein, similar to glucanase
SA1240		Pro515Ser									◊						hypothetical protein
SA1253	ctpA	Trp376*									◊						probable carboxy-terminal processing proteinase ctpA
SA1269		Gly133Glu									◊						Blt-like protein
SA1294		Met134Ile									◊						hypothetical protein
SA1337		Arg125Lys									◊						transcription regulator AraC/XylS family homolog
SA1606		His226Tyr									◊						plant metabolite dehydrogenase homolog
SA1928		Glu37Lys									◊						hypothetical protein
SA1994	lacD	Pro44Ser									◊						tagatose 1,6-diphosphate aldolase
SA2184	narH	Trp140*									◊						nitrate reductase beta chain narH
SA2231		Pro281Ser									◊						hypothetical protein, similar to glucose epimerase
SA2308		Ala118Val									◊						hypothetical protein, similar to transcription regulator MarR family
SA2419		Met1?									◊						hypothetical protein
SA0104		Met60Ile										◊					hypothetical protein, similar to transcription regulator GntR family
SA0491		Gly170Glu										◊					hypothetical protein
SA0721		His237Arg										◊					hypothetical protein
SA1044	pyrC	Glu162Lys										◊					dihydroorotase
SA1097	clpY	Asp171Asn										◊					ATP-dependent protease ATP-binding subunit
SA1197	tyrA	Asp303Asn										◊					prephenate dehydrogenase
SA1217		Asp172Asn										◊					hypothetical protein, similar to negative regulator PhoU
SA1336		Gly300Ser										◊					glucose-6-phosphate 1-dehydrogenase
SA1736	aldH	Ser24Asn										◊					aldehyde dehydrogenase
SA1737		Leu129Phe										◊					hypothetical protein
SA1795		Thr303Met										◊					hypothetical protein
SAS065	hld	Gly15Arg										◊					delta-hemolysin
SA2189		Met11Ile										◊					hypothetical protein, similar to NirR
SA0038	mecA	Trp432*											◊				penicillin binding protein 2 prime
SA0038	mecA	Glu170Lys											◊				penicillin binding protein 2 prime
SA0102		Arg199Cys											◊				SA0102; 67 kDa Myosin-crossreactive streptococcal antigen homologue
SA0157	capN	Thr217Ile											◊				capsular polysaccharide synthesis enzyme Cap5N
SA0309	geh	Gly386Arg											◊				glycerol ester hydrolase
SA0314		Pro172Leu											◊				hypothetical protein
SA0366	ahpC	Asp184Asn											◊				alkyl hydroperoxide reductase subunit C
SA0432	treP	Ala95Thr											◊				PTS enzyme II, phosphoenolpyruvate-dependent, trehalose-specific
SA0505	fus	Arg291Cys											◊				translational elongation factor G
SA0541		Ser220Phe											◊				hypothetical protein, similar to cationic amino acid transporter
SA0566		Asp232Asn											◊				hypothetical protein, similar to iron-binding protein
SA0659		Met95Ile											◊				hypothetical protein, similar to CsbB stress response protein
SA1011		Val132Ile											◊				hypothetical protein, similar to exotoxin 3
SA1013		Glu22Lys											◊				hypothetical protein, similar to carbamate kinase; forms a homodimer; may be used to synthesize carbomyl phosphate from ATP and carbamate
SA1047	pyrF	Thr193Ile											◊				orotidine-5-phosphate decarboxylase
SA1076	rnc	His201Tyr											◊				RNase III
SA1119	spoIIIE	Arg273Gln											◊				sporulation-related protein SpoIIIE homolog
SA1122		Arg4Cys											◊				hypothetical protein, similar to precessing proteinase
SA1139	glpP	Gln72*											◊				glycerol uptake operon antiterminator regulatory protein
SA1141	glpK	Asp125Asn											◊				glycerol kinase
SA1216		Asp168Asn											◊				hypothetical protein, similar to oligoendopeptidase
SA1245	odhA	Glu699Lys											◊				2-oxoglutarate dehydrogenase E1
SA1267	ebhA	Arg6154Cys											◊				hypothetical protein, similar to streptococcal adhesin emb
SA1267	ebhA	Ala4742Val											◊				hypothetical protein, similar to streptococcal adhesin emb
SA1268	ebhB	Pro1957Leu											◊				hypothetical protein, similar to streptococcal adhesin emb
SA1269		Ala441Val											◊				Blt-like protein
SA1386		Pro271Ser											◊				endonuclease IV
SA1721	pcrA	Arg71Cys											◊				ATP-depentend DNA helicase
SA1749		Ser125Phe											◊				hypothetical protein, similar to aspartate transaminase protein
SA2041	rpsC	Gly204Arg											◊				30S ribosomal protein S3
SAS085		Met45Ile											◊				hypothetical protein
SA2126		Ala360Thr											◊				hypothetical protein
SA2166		Ser130Asn											◊				hypothetical protein, similar to cationic transporter
SA2261		Arg14Cys											◊				hypothetical protein, similar to efflux pump
SA2314		Ser7Phe											◊				hypothetical protein, similar to ABC transporter (ATP-binding protein)
SA2361		Gly95Asp											◊				hypothetical protein
SA2374		Leu41Phe											◊				hypothetical protein
SA0018	vicK=walK	Ala412Val												◊			two-component sensor histidine kinase, walK
SA0189	hsdR	Asp821Asn												◊			probable type I restriction enzyme restriction chain
SA0214	uhpT	Ser98Leu												◊			hexose phosphate transport protein
SA0514		Pro202Ser												◊			hypothetical protein, similar to deoxypurine kinase
SA0735	rnr	Pro386Leu												◊			ribonuclease R
SA0744	ssp	His207Tyr												◊			extracellular ECM and plasma binding protein
SA0813	mnhA	Val485Ile												◊			Na+/H+ antiporter subunit
SA0858		Gln31*												◊			hypothetical protein, similar to transcription factor
SA1146	bsaA	Asp132Asn												◊			glutathione peroxidase
SA1267	ebhA	Ser4839Leu												◊			hypothetical protein
SA1270		Gly420Glu												◊			hypothetical protein
SA1673		Ala338Thr												◊			hypothetical protein
SA2180		Val338Ile												◊			hypothetical protein, similar to two component sensor histidine kinase
SA2279		Pro291Leu												◊			hypothetical protein, similar to phosphomannomutase
SA2304	fbp	Gly532Glu												◊			fructose-bisphosphatase
SA2305		Thr91Ile												◊			hypothetical protein
SA2317		Pro72Ser												◊			hypothetical protein, similar to N-acetyltransferase
SA2483		Val87Ile												◊			hypothetical protein
SA0007		Cys147Tyr													◊		hypothetical protein
SA0131	pnp	Pro217Ser													◊		purine nucleoside phosphorylase
SA0162	aldA	Gln76*													◊		hypothetical protein
SA0202		Pro260Ser													◊		hypothetical protein
SA0232	lctE	Ala193Val													◊		L-lactate dehydrogenase
SA0248		Thr142Ile													◊		hypothetical protein, similar to beta-glycosyltransferase
SA0254		Val66Met													◊		hypothetical protein, similar to transcription regulator GntR family
SA0326		Arg106Cys													◊		hypothetical protein
SA0396	lpl1	Asp134Asn													◊		hypothetical protein
SA0423		Met292Ile													◊		hypothetical protein, similar to autolysin (N-acetylmuramoyl-L-alanine amidase
SA0519	sdrC	Asp617Asn													◊		Ser-Asp rich fibrinogen-binding, bone sialoprotein-binding protein
SA0544		Ser52Leu													◊		hypothetical protein
SA0628		Gln46*													◊		hypothetical protein, similar to sugar efflux transpoter
SA0657		Met330Ile													◊		hypothetical protein, similar to hemolysin homologue
SA0706		Ala211Val													◊		hypothetical protein, similar to comF operon protein 3
SA0735	rnr	Arg609His													◊		ribonuclease R
SAS020		Gly181Glu													◊		hypothetical protein, similar to phosphoglycerate mutase
SA0756		Ala177Thr													◊		hypothetical protein, similar to 3-dehydroquinate dehydratase
SA0769		Gly35Asp													◊		hypothetical protein
SA0780		Pro103Leu													◊		hypothetical protein, similar to hemolysin
SA0824		Gln99*													◊		hypothetical protein
SA0831	cdr	Asp197Asn													◊		coenzyme A disulfide reductase
SA0855	trpS	Ala115Val													◊		tryptophanyl-tRNA synthetase
SA0871		Ala339Val													◊		hypothetical protein, similar to Na+/H+-dependent alanine carrier protein
SA0877	prfC	Gly317Asp													◊		peptide chain release factor 3
SA0905	atl	Ser523Phe													◊		autolysin, N-acetylmuramyl-L-alanine amidase and endo-b-N-acetylglucosaminidas
SA0921	purL	Arg462Cys													◊		phosphoribosylformylglycinamidine synthetase PurL
SA0926	purD	Ala121Val													◊		phosphoribosylamine--glycine ligase PurD
SA1022		Glu145Lys													◊		hypothetical protein
SA1081	rpsP	Val52Ile													◊		30S ribosomal protein S16
SA1082	rimM	His56Tyr													◊		probable 16S rRNA processing protein
SA1102	frr	Ala54Thr													◊		ribosome recycling factor
SA1118		Pro205Leu													◊		hypothetical protein
SA1172		Met227Ile													◊		guanosine 5'-monophosphate oxidoreductase
SA1190	alsT	Ala321Thr													◊		amino acid carrier protein (sodium/alanine symporter)
SA1192		Thr146Met													◊		hypothetical protein
SA1193	fmtC	Ser335Leu													◊		oxacillin resistance-related FmtC protein
SA1210		His65Tyr													◊		hypothetical protein
SA1268	ebhB	Met645Ile													◊		hypothetical protein, similar to streptococcal adhesin emb
SA1268	ebhB	Gly513Ser													◊		hypothetical protein, similar to streptococcal adhesin emb
SA1308		Gln275*													◊		30S ribosomal protein S1
SA1344		Glu324Lys													◊		hypothetical protein
SA1451		Thr57Ile													◊		hypothetical protein
SA1588	ribB	Ser154Asn													◊		riboflavin synthase subunit alpha
SA1643	sen	Val175Ile													◊		enterotoxin SeN
SA1695	ampS	Ala78Thr													◊		aminopeptidase ampS
SA1700	vraR	Asp96Asn													◊		two-component response regulator,vraR
SA1742		Gly120Ser													◊		hypothetical protein
SA1920	prfA	Glu56Lys													◊		peptide chain release factor 1
SA1939		Arg49Gln													◊		deoxyribose-phosphate aldolase
SA1981		Gln530*													◊		hypothetical protein
SA1986		Arg88Cys													◊		hypothetical protein
SA2014	truncated-SA	Gly74Asp													◊		truncated IS232 IstA protein homolog
SA2033	rplF	Val17Ile													◊		50S ribosomal protein L6
SA2102		Trp970*													◊		formate dehydrogenase homolog
SA2188	nasD	Gly157Asp													◊		nitrite reductase
SA2248		Ala458Val													◊		hypothetical protein, similar to glutamate synthase (ferredoxin)
SA2255	opp-1A	Asp268Asn													◊		oligopeptide transporter putative substrate binding domain
SA2368		Gly183Ser													◊		hypothetical protein, similar to cobalamin synthesis related protein CobW
SA2410	nrdD	Ala363Thr													◊		anaerobic ribonucleoside triphosphate reductase
SA2415		Arg12His													◊		hypothetical protein, similar to ABC transporter (permease)
SA0013		Ser221Asn														◊	hypothetical protein
SA0118		Ser110Asn														◊	hypothetical protein, similar to various aldolase
SA0130		Val159Met														◊	hypothetical protein, similar to trehalose operon transcriptional repressor
SA0151	capH	Trp44*														◊	capsular polysaccharide synthesis enzyme O-acetyl transferase Cap5H
SA0154	capK	Val100Ile														◊	capsular polysaccharide synthesis enzyme Cap5K
SA0163		Glu312Lys														◊	hypothetical protein, similar to cation-efflux system membrane protein CzcD
SA0198	oppF	Gly111Ser														◊	oligopeptide transport ATP-binding protein
SA0223		Gly351Asp														◊	acetyl-CoA acetyltransferase homologue
SA0256	bglA	Arg458His														◊	6-phospho-beta-glucosidase
SA0308		Ala281Thr														◊	hypothetical protein
SA0333		Val315Ile														◊	hypothetical protein
SAS012		Val2Ile														◊	hypothetical protein
SA0525		Pro165Leu														◊	hypothetical protein
SA0551		Ala61Thr														◊	mercuric reductase homologue
SA0577		Gly171Ser														◊	hypothetical protein, similar to FimE recombinase
SA0640		Thr480Ile														◊	hypothetical protein, similar to ABC transporter required for expression of cytochrome bd
SA0724		Gly52Arg														◊	hypothetical protein, similar to cell-division inhibitor
SAS023		Arg83Gln														◊	hypothetical protein, similar to thioredoxin
SA0850		Gln175*														◊	hypothetical protein, similar to oligopeptide ABC transporter oligopeptide-binding protein
SA0878		Gly128Glu														◊	toxic anion resistance protein homologue
SA0963	pycA	Ser746Asn														◊	pyruvate carboxylase
SA1167		Val194Ile														◊	hypothetical protein
SA1187		Pro126Ser														◊	hypothetical protein
SA1225	lysC	Thr156Met														◊	aspartokinase II
SA1262		Asp211Asn														◊	hypothetical protein
SA1283	pbp2	Ala58Thr														◊	PBP2
SA1350	recN	Asp271Asn														◊	DNA repair protein
SA1486		Leu208Phe														◊	hypothetical protein, similar to type IV prepilin peptidase
SA1490		Pro305Ser														◊	hypothetical protein
SA1598		Ser118Phe														◊	hypothetical protein
SA1674		Val84Ala														◊	glutamate ABC transporter ATP-binding protein
SA1675		Ala113Val														◊	hypothetical protein, similar to glutamine-binding periplasmic protein
SA1687	tagG	Val241Ile														◊	hypothetical protein, similar to teichoic acid transport protein tagG
SA1720	lig	Ser551Phe														◊	DNA ligase (polydeoxyribonucleotide syntase)
SAS065	hld	Ala20Thr														◊	delta-hemolysin
SA1930	rpoE	Glu160Lys														◊	probable DNA-directed RNA polymerase delta subunit
SA1964	fmtB	Thr795Met														◊	FmtB protein
SA2023	rpoA	Gly33Ser														◊	DNA-directed RNA polymerase alpha subunit
SA2073	modB	Val108Met														◊	probable molybdenum transport permease
SA2170		Trp98*														◊	hypothetical protein, similar to general stress protein 26
SA2185	narG	Asp584Asn														◊	respiratory nitrate reductase alpha chain
SA2188	nasD	Gly642Ser														◊	nitrite reductase
SA2207	hlgA	Met1?														◊	gamma-hemolysin chain II precursor
SA2291	fnb	Glu971Lys														◊	fibronectin-binding protein homolog
SA2291	fnb	Val590Met														◊	fibronectin-binding protein homolog
SA2378		Pro6Leu														◊	hypothetical protein
SA2394		Gly35Glu														◊	hypothetical protein
