# Supplementary material for: Phenotypic and genomic comparisons of highly vancomycin-resistant Staphylococcus aureus strains developed from multiple clinical MRSA strains by in vitro mutagenesis
Source: Sci Rep. 2015 Nov 25;5:17092. doi: 10.1038/srep17092 (PMC4658547; doi:10.1038/srep17092)
Supplement: Supplementary Dataset 3 [file srep17092-s4.xls]

## Sheet: Sheet1
Supplemental Table S6. Mutation sites in intermediate strains isolated during EMS/VCM selection originating from MR7. Mutations in intermediate strains detected after comparison with the parent MR7 strain are shown as diamonds.
Gene ID	Gene name	Amino acid change	VR7-EMS3	VR7-EMS4	VR7-EMS5	VR7-EMS6	VR7-EMS7	VR7-EMS8	VR7-EMS9	VR7-EMS10	VR7-EMS11	VR7-EMS12	VR7-EMS13	VR7-EMS14	VR7-EMS15	VR7-EMS16	VR7-EMS17	VR7-EMS18	Predicted function
SA0501	rpoC	Thr1128Ile	◊	◊	◊	◊	◊	◊	◊	◊	◊	◊	◊	◊	◊	◊	◊	◊	DNA-dependent RNA polymerase catalyzes the transcription of DNA into RNA using the four ribonucleoside triphosphates as substrates
SA1829		Cys225fs	◊	◊	◊	◊	◊	◊	◊	◊	◊	◊	◊	◊	◊	◊	◊	◊
SA2162		Glu82Lys	◊	◊	◊	◊	◊	◊	◊	◊	◊	◊	◊	◊	◊	◊	◊	◊	hypothetical protein, similar to thioredoxin reductase
SA2405	betA	Pro484Leu	◊	◊	◊	◊	◊	◊	◊	◊	◊	◊	◊	◊	◊	◊	◊	◊	catalyzes the oxidation of choline to betaine aldehyde and betain aldehyde to glycine betaine
SA1593		Asn225fs	◊	◊	◊	◊	◊	◊	◊	◊	◊	◊	◊	◊	◊	◊	◊	◊
SA1756		Gly61Ser	◊	◊	◊	◊	◊	◊	◊		◊	◊	◊	◊	◊	◊	◊	◊
SA1859	ilvB	Ser123Phe		◊	◊	◊	◊	◊	◊	◊	◊	◊	◊	◊	◊	◊	◊	◊	acetolactate synthase large subunit
SA1701	vraS	Asn291Lys				◊	◊		◊	◊	◊	◊	◊	◊	◊	◊	◊	◊
SA0044		Gly255Ser							◊	◊	◊	◊	◊	◊	◊	◊	◊	◊
SA0070	kdpB	Pro626Leu							◊	◊	◊	◊	◊	◊	◊	◊	◊	◊	potassium-transporting ATPase B chain homologue
SA0103		Tyr166Cys							◊	◊	◊	◊	◊	◊	◊	◊	◊	◊
SA0109	sirC	Met259Ile							◊	◊	◊	◊	◊	◊	◊	◊	◊	◊
SA0231		Val132Ala							◊	◊	◊	◊	◊	◊	◊	◊	◊	◊	hypothetical protein, similar to flavohemoprotein
SA0432	treP	Ala448Val							◊	◊	◊	◊	◊	◊	◊	◊	◊	◊
SA0444		Gly60Asp							◊	◊	◊	◊	◊	◊	◊	◊	◊	◊
SA0492		Glu49Lys							◊	◊	◊	◊	◊	◊	◊	◊	◊	◊
SA0564	argS	Thr290Ile							◊	◊	◊	◊	◊	◊	◊	◊	◊	◊	Catalyzes a two-step reaction, first charging an arginine molecule by linking its carboxyl group to the alpha-phosphate of ATP, followed by transfer of the aminoacyl-adenylate to its tRNA
SA0598	pbp4	Pro376Leu							◊	◊	◊	◊	◊	◊	◊	◊	◊	◊
SA0776		Glu297Lys							◊	◊	◊	◊	◊	◊	◊	◊	◊	◊	aminotransferase NifS homologue
SA0911	qoxC	Ala80Val							◊	◊	◊	◊	◊	◊	◊	◊	◊	◊
SA1055	priA	Ala656Val							◊	◊	◊	◊	◊	◊	◊	◊	◊	◊
SA1137	mutS	Met605Lys							◊	◊	◊	◊	◊	◊	◊	◊	◊	◊	This protein performs the mismatch recognition step during the DNA repair process
SA1141	glpK	Gln103Arg							◊	◊	◊	◊	◊	◊	◊	◊	◊	◊	catalyzes the phosphorylation of glycerol to glycerol 3-phosphate
SA1212	opp-2D	Phe143Ser							◊	◊	◊	◊	◊	◊	◊	◊	◊	◊
SA1245	odhA	Leu897Phe							◊	◊	◊	◊	◊	◊	◊	◊	◊	◊
SA1490		Ala102Val							◊	◊	◊	◊	◊	◊	◊	◊	◊	◊
SA1643	sen	Glu164Lys							◊	◊	◊	◊	◊	◊	◊	◊	◊	◊
SA1678		His134Tyr							◊	◊	◊	◊	◊	◊	◊	◊	◊	◊	transcription regulator Fur family homolog
SA1940	deoD	Lys174fs							◊	◊	◊	◊	◊	◊	◊	◊	◊	◊	Catalyzes the reversible phosphorolysis of ribonucleosides and 2'- deoxyribonucleosides to the free base and (2'-deoxy)ribose-1- phosphate
SA1964	fmtB	Pro514Leu							◊	◊	◊	◊	◊	◊	◊	◊	◊	◊
SA2207	hlgA	Gly144Glu							◊	◊	◊	◊	◊	◊	◊	◊	◊	◊
SA2482	pcp	Pro115Leu							◊	◊	◊	◊	◊	◊	◊	◊	◊	◊
SA1061		Glu265fs							◊	◊	◊	◊	◊	◊	◊	◊	◊	◊
SA2462	icaC	Phe283fs							◊	◊	◊	◊	◊	◊	◊	◊	◊	◊
SA1326		Gly227Arg								◊	◊	◊	◊	◊	◊	◊	◊	◊
SA2216		Met259Ile								◊	◊	◊	◊	◊	◊	◊	◊	◊	hypothetical protein, similar to ABC transporter, ATP-binding protein
SA0099		Leu29Phe										◊	◊	◊	◊	◊	◊	◊	hypothetical protein, similar to transmembrane efflux pump protein
SA0173		Ser1000Asn										◊	◊	◊	◊	◊	◊	◊	hypothetical protein, similar to surfactin synthetase
SA0215		Leu72Phe										◊	◊	◊	◊	◊	◊	◊	hypothetical protein, similar to two-component response regulator
SA0280		Val9Ile										◊	◊	◊	◊	◊	◊	◊
SA0351		Gly262Asp										◊	◊	◊	◊	◊	◊	◊	hypothetical protein, similar to GTP-binding protein
SA0501	rpoC	Gln329Arg										◊	◊	◊	◊	◊	◊	◊	DNA-dependent RNA polymerase catalyzes the transcription of DNA into RNA using the four ribonucleoside triphosphates as substrates
SA0525		Pro142Ser										◊	◊	◊	◊	◊	◊	◊
SAS031		Lys5fs										◊	◊	◊	◊	◊	◊	◊
SA0967		Gly331Glu										◊	◊	◊	◊	◊	◊	◊
SA1182	mscL	Val101Ile										◊	◊	◊	◊	◊	◊	◊
SA1184	citB	Ser653Leu										◊	◊	◊	◊	◊	◊	◊	Catalyzes the conversion of citrate to isocitrate
SA1214	opp-2B	Arg217His										◊	◊	◊	◊	◊	◊	◊
SA1224		Leu402Phe										◊	◊	◊	◊	◊	◊	◊	ABC transporter (ATP-binding protein) homolog
SA1225	lysC	Ser242Leu										◊	◊	◊	◊	◊	◊	◊
SAS049		Ala7Thr										◊	◊	◊	◊	◊	◊	◊
SA1521	pfkA	Arg230Lys										◊	◊	◊	◊	◊	◊	◊	catalyzes the formation of D-fructose 1,6-bisphosphate from D-fructose 6-phosphate in glycolysis
SA1700	vraR	Pro128Leu										◊	◊	◊	◊	◊	◊	◊
SA1785		Gly70Asp										◊	◊	◊	◊	◊	◊	◊
SA1964	fmtB	Gly1383Asp										◊	◊	◊	◊	◊	◊	◊
SA2114	glvC	Thr98Ile										◊	◊	◊	◊	◊	◊	◊
SA2298		Met25Ile										◊	◊	◊	◊	◊	◊	◊
SA0677		Gly138fs										◊	◊	◊	◊	◊	◊	◊	hypothetical protein, similar to choline transport ATP-binding protein
SA0615	graS	Gly209Asp												◊	◊	◊	◊	◊	hypothetical protein, similar to two-component sensor histidine kinas
SA0912	qoxB	Pro587Ser												◊	◊	◊	◊	◊
SA1046	carB	Thr970Ile												◊	◊	◊	◊	◊	composed of two chains; the small (or glutamine) chain promotes the hydrolysis of glutamine to ammonia, which is used by the large (or ammonia) chain to synthesize carbamoyl phosphate; binds manganese; involved in pyrimidine synthesis
SA1142	glpD	Gly146Ser												◊	◊	◊	◊	◊
SA1167		Pro53Ser												◊	◊	◊	◊	◊
SA1470	obg	Gly424Arg												◊	◊	◊	◊	◊
SA1976		Gly298Asp												◊	◊	◊	◊	◊
SA2114	glvC	Val356Ile												◊	◊	◊	◊	◊
SA1313		Met397Ile														◊
SA0976	isdB	Thr613Ile															◊
SA1459		Thr139Ala															◊		Hydrolyzes D-tyrosyl-tRNA(Tyr) into D-tyrosine and free tRNA(Tyr). Could be a defense mechanism against a harmful effect of D-tyrosine
SA1505	lysP	Thr384Ile															◊
SA1507	dnaI	Glu155Gly															◊		acts to load the DnaB helicase onto the intiation site durning DNA replication
SA1681	gsaB	Glu365Lys															◊		catalyzes the formation of 5-aminolevulinate from (S)-4-amino-5-oxopentanoate
SA1719		Pro146Ser															◊
SA1885		Asp11Gly															◊		hypothetical protein, similar to ATP-dependent RNA helicase
SA2015		Val68Ile															◊
SA2186	nasF	Asp39Asn															◊
SA2326	ptsG	Val474Ile															◊
SA0038	mecA	Trp123*														◊		◊
SA0070	kdpB	Ala518Val														◊		◊	potassium-transporting ATPase B chain homologue
SA0126		Gly108Arg														◊		◊	hypothetical protein, similar to capsular polysaccharide synthesis protein 14H
SA0266		Asp80Asn														◊		◊
SA0277		Asp54Asn														◊		◊
SA0540		Gly17Arg														◊		◊
SA0834		Leu525Phe														◊		◊	hypothetical protein, similar to lipopolysaccharide modification acyltransferase
SA0990		Ala142Thr														◊		◊
SA0991	mutS2	Gly419Asp														◊		◊	MutS2; MutS-II; involved in blocking homologous and homeologous recombination; has ATPase activity stimulated by recombination intermediates; inhibits DNA strand exchange
SA1173		Ala188Val														◊		◊
SA1311		Cys287Tyr														◊		◊	hypothetical protein, similar to thioredoxin reductase homolog
SA1938	pdp	Gly165Glu														◊		◊	Catalyzes the reversible phosphorolysis of pyrimidines in the nucleotide synthesis salvage pathway
SA2098		Ala9Val														◊		◊	hypothetical protein, similar to glycerate dehydrogenase; Catalyzes the reduction of hydroxypyruvate to form D-glycerate, using NADH as an electron donor
SA2107		Glu4Lys														◊		◊
SA2251	opp-1F	Arg19Cys														◊		◊
SA2328		Gly184Glu														◊		◊
SA0963	pycA	Ala385Thr																◊
SA1553	fhs	Ala67Thr																◊
SA1633		Thr124Ile																◊
SA1685		Met319Val																◊	hypothetical protein, similar to A/G-specific adenine glycosylase
SA1858	ilvD	Arg292His																◊	atalyzes the dehydration of 2,3-dihydroxy-3-methylbutanoate to 3-methyl-2-oxobutanoate in valine and isoleucine biosynthesis
SA2122	hutU	Arg224His																◊	catalyzes the formation of 4-imidazolone-5-propanoate from urocanate during histidine metabolism
SA1956	truncated-SA	Ser116Phe	◊
SA0613	graX	Arg207*		◊
SA1225	lysC	Gly74Glu		◊
SA0106	lctP	Met218Lys				◊													L-lactate permease homologue
SA0224		Gly283Glu				◊													hypothetical protein, similar to 3-hydroxyacyl-CoA dehydrogenase
SA0353	ssb	Ser137Leu				◊
SA0772		Gly19Asp				◊
SA1400	phoH	Leu232Phe				◊													phosphate starvation-induced protein phoH homolog
SA1585		Glu76Lys				◊													proline dehydrohenase homolog
SA1641		Glu214Lys				◊
SA1645	yent1	Leu86Phe				◊
SA2196		Arg73His				◊
SA2243		Pro54Ser				◊													hypothetical protein, similar to ABC transporter (ATP-binding protein
SA1268	ebhB	Asp3043Asn					◊												hypothetical protein, similar to streptococcal adhesin emb
SA1301	ndk	Glu95Lys					◊
SA1701	vraS	Thr264Ala					◊
SA2140		Ser297Leu					◊												hypothetical protein, similar to esterase
SA0036		Asp74Asn						◊											glycerophosphoryldiester phosphodiesterase homologue
SA0568		His41Tyr						◊											hypothetical protein, similar to L-2-haloalkanoic acid dehalogenase
SA0622		His519Tyr						◊											hypothetical protein, similar to AraC/XylS family transcriptional regulator
SA1142	glpD	Asp525Asn						◊
SA1177	tkt	Thr114Ile						◊
SA1226	asd	Thr151Ile						◊
SA1310	ansA	Arg140His						◊
SA1385		Pro241Leu						◊											hypothetical protein, similar to ABC transporter ATP-binding protein
SA1981		Pro297Leu						◊
SA0207		Glu339Gly							◊										hypothetical protein, similar to maltose/maltodextrin-binding protein
SA0211		Glu279Lys							◊										hypothetical protein, similar to NADH-dependent dehydrogenase
SA0557		Thr200Ala							◊										hypothetical protein, similar to oxidoreductase, ion channel
SA1880	kdpB	Pro393Ser							◊
SA2339		Val371Ala							◊										hypothetical protein, similar to antibiotic transport-associated protein
SA2436		Pro775Ser							◊										hypothetical protein, similar to phage infection protein
SA0417		Val312Met								◊									hypothetical protein, similar to sodium-dependent transporter
SA1148		Asp137Gly								◊									hypothetical protein, similar to aluminum resistance protein
SA1585		Asn6fs								◊									proline dehydrohenase homolog
SA1972		Val204Ile								◊									hypothetical protein, similar to multidrug transporter
SA0345		Ile520Val									◊								catalyzes the formation of 5,10-methylenetetrahydrofolate from 5-methyltetrahydrofolate and S-adenosyl-L-homocysteine and methionine from S-adenosyl-L-methionine and L-homocysteine
SA0596	tagX	Asp156Gly									◊
SA0875		Asp32Asn									◊								hypothetical protein, similar to cell wall synthesis protein
SA1442		Arg175Lys									◊								hypothetical protein, similar to caffeoyl-CoA O-methyltransferase
SA1712		Arg15Lys									◊
SA1938	pdp	Glu283Lys									◊								Catalyzes the reversible phosphorolysis of pyrimidines in the nucleotide synthesis salvage pathway
SA2380		Arg311His									◊
SA1682		Thr209fs									◊
SA1755		Lys128fs									◊
SA0318	ulaA	Glu83Lys										◊							hypothetical protein, similar to transport protein SgaT; membrane component; functions with enzymes IIB (sgaB; ulaB) and IIA (sgaA; ulaC) enzyme I and HPr for anaerobic utilization and uptake of L-ascorbate; sgaTBA are regulated by yifQ as well as Crp and Fnr
SA0319		Asp76Asn										◊
SA0393	set15	Thr191Ala										◊
SA0520	sdrD	Thr540Ile										◊
SA1204	trpB	Gly118Asp										◊							catalyzes the formation of L-tryptophan from L-serine and 1-(indol-3-yl)glycerol 3-phosphate
SA1207	femB	Arg414Cys										◊
SA1447		Met419Ile										◊							hypothetical protein, similar to deoxyribonuclease
SA0149	capF	Pro195Leu											◊
SA0263		Val123Ile											◊						hypothetical protein, similar to proton antiporter efflux pump
SA0486	gltX	Pro465Ser											◊
SA0628		Asp39Asn											◊						hypothetical protein, similar to sugar efflux transpoter
SA0776		Ala278Val											◊						aminotransferase NifS homologue
SA0872		Asp158Asn											◊
SA1379		Asp150Asn											◊
SA1518	citZ	Ala282Val											◊						Catalyzes the first step in the citric acid cycle. Oxaloacetate and acetyl-CoA bind to citrate synthase, which then catalyzes the reaction which joins the two compounds together
SA2344	copA	Gln746*											◊
SA0089		Val1016Ile												◊					hypothetical protein, similar to DNA helicase
SA0320		Val1Met												◊					hypothetical protein, similar to PTS fructose-specific enzyme IIBC component
SA0370		Thr218Ile												◊
SA1256		Glu92Lys												◊					this stereospecific enzymes reduces the R isomer of methionine sulfoxide while MsrA reduces the S form; a fusion protein of this enzyme with MsrA and thioredoxin provides protection against oxidative stress in Neisseria gonorrhoeae
SA1969		Asp148Gly												◊					hypothetical protein, similar to ATP-binding Mrp-like protein
SA2203		Trp47*												◊					hypothetical protein, similar to multidrug resistance protein
SA2259		Pro245Leu												◊
SA2437		Pro403Ser												◊					hypothetical protein, similar to autolysin precursor
SA1070	recG	Leu346del												◊
SA0068	kdpA	Gly68Glu														◊			potassium-transporting ATPase A chain homologue; catalyzes the hydrolysis of ATP coupled with the exchange of hydrogen and potassium ions
SA0090		Gly89Asp														◊
SA0179		Leu76Phe														◊
SA0192		Asp132Asn														◊			hypothetical protein, similar to ABC transporter ATP-binding protein
SA0203		Gln229*														◊
SA0209		Gly149Asp														◊			maltose/maltodextrin transport permease homologu
SA0218	pflB	Gly406Asp														◊
SA0227		Gln92*														◊
SA0415		Arg57Cys														◊
SA0521	sdrE	Val863Ile														◊
SA0582		Glu157Lys														◊			hypothetical protein, similar to Na+/H+ antiporter
SA0617	vraG	Arg155Lys														◊
SA0886		Gly504Arg														◊			hypothetical protein, similar to lactococcin 972 immunity factor
SA1188	parE	Glu562Lys														◊			decatenates newly replicated chromosomal DNA and relaxes positive and negative DNA supercoiling
SA1267	ebhA	Gln5586*														◊			hypothetical protein, similar to streptococcal adhesin emb
SA1272		Ala180Val														◊
SA1277		Ala14Thr														◊
SA1460	relA	Gly619Ser														◊
SA1531	ald	Asp49Asn														◊
SA1608	metK	Ala83Thr														◊			methionine adenosyltransferase; catalyzes the formation of S-adenosylmethionine from methionine and ATP
SA1829		Ser24Leu														◊
SA1913	mnaA	Val247Met														◊
SA1963	mtlD	Glu250Lys														◊
SA2059		Pro252Ser														◊
SA2380		Ser350Leu														◊
SA2397		Gly173Asp														◊			hypothetical protein, similar to pyridoxal-phosphate dependent aminotransferase; catalyzes the formation of succinate semialdehyde and glutamate from 4-aminobutanoate and 2-oxoglutarate
SA2439		Ser158Leu														◊
SA2467	hisH	Gln37*														◊
SA1684		Ile177fs														◊
SA0006	gyrA	Met428Ile															◊
SA0043		Leu1fs															◊
SA0100		Arg39*															◊
SA0154	capK	Asn60Asp															◊
SA0173		Asp2256Asn															◊		hypothetical protein, similar to surfactin synthetase
SA0181		Ser60Asn															◊		hypothetical protein, similar to isochorismatase
SA0202		Asp34Asn															◊		hypothetical protein, similar to gamma-glutamyltranspeptidase precursor
SA0222	coa	Gly459Ser															◊
SA0412		Met317Ile															◊
SA0567		Val214Ile															◊		hypothetical protein, similar to iron(III) ABC transporter permease protein
SA0656	nagA	Arg159His															◊
SA0801		Ala99Val															◊
SA0849		Gly66Ser															◊		hypothetical protein, similar to peptide binding protein OppA
SA0866		Lys155fs															◊
SA1237		Phe130fs															◊		hypothetical protein, similar to 5-bromo-4-chloroindolyl phosphate hydrolysis protein xpaC
SA1371		Glu73Gly															◊		hypothetical protein, similar to competence protein
SAS048		Leu51Ser															◊
SA1446	alaS	Thr247Ile															◊
SA1456	aspS	Pro83Leu															◊
SA1527		Val58Ile															◊
SA1639		Asn113fs															◊
SA1665		Trp100*															◊
SA2185	narG	Lys58Glu															◊
SA2228		Thr173Ile															◊		hypothetical protein, similar to NA(+)/H(+) exchanger
SA2229		Ser35Thr															◊
SA2250		Ala6Thr															◊		hypothetical protein, similar to antibiotic resistance protein
SA2347		Ala372Val															◊		hypothetical protein, similar to aspartate aminotransferase
SA2392	panB	Gln151*															◊		Catalyzes the formation of tetrahydrofolate and 2-dehydropantoate from 5,10-methylenetetrahydrofolate and 3-methyl-2-oxobutanoate
SA2453		Val2Ile															◊		hypothetical protein, similar to peptide methionine sulfoxide reductase; this stereospecific enzymes reduces the S isomer of methionine sulfoxide while MsrB reduces the R form; a fusion protein of this enzyme with MsrB provides protection against oxidative stress in Neisseria gonorrhoeae
SA2487		Pro266Ser															◊		hypothetical protein, similar to rarD protein
SA2487		Arg238His															◊		hypothetical protein, similar to rarD protein
SA1246	arlS	Leu24fs															◊
SA0533	vraA	Leu417fs															◊		hypothetical protein, similar to long chain fatty acid CoA ligase
SA0173		His584Tyr																◊	hypothetical protein, similar to surfactin synthetase
SA0498	rplL	Ala77Val																◊	present in two forms; L12 is normal, while L7 is aminoacylated at the N-terminal serine; the only multicopy ribosomal protein; 4:1 ratio of L7/L12 per ribosome; two L12 dimers bind L10; critically important for translation efficiency and fidelity; stimulat
SA0500	rpoB	Asp1027Asn																◊	DNA-dependent RNA polymerase catalyzes the transcription of DNA into RNA using the four ribonucleoside triphosphates as substrates
SA0544		Thr38Ile																◊
SA0769		Arg49Gln																◊	SA0769
SA0791		Asp278Asn																◊	hypothetical protein, similar to glycerate dehydrogenase
SA1073	fabD	Ala222Thr																◊
SA1140	glpF	Gly96Arg																◊
SA1191	glcT	Glu154Lys																◊
SA1239	braB	Ser379Leu																◊
SA1711		Phe15fs																◊	hypothetical protein, similar to DNA-damage inducible protein P
SA1725		Ser206Asn																◊
SA1745		Gly288Ser																◊	hypothetical protein, similar to ABC transporter, ATP-binding protein
SA1882	kdpD	Glu824Lys																◊
SA2052		Met5Val																◊
SA2447		Ser1420Phe																◊	hypothetical protein, similar to streptococcal hemagglutinin protein
